# Supplementary material for: Formulation of Lipid-Based Nanoparticles for Simultaneous Delivery of Lapatinib and Anti-Survivin siRNA for HER2+ Breast Cancer Treatment
Source: Pharmaceuticals (Basel). 2022 Nov 23;15(12):1452. doi: 10.3390/ph15121452 (PMC9784347; doi:10.3390/ph15121452)
Supplement: Supplementary file 1 [file pharmaceuticals-15-01452-s001.zip]

Archive with 1 entries (1 files):
- pharmaceuticals-1947900-supplementary.pdf
